# Supplementary material for: Identification and validation of cellular senescence patterns to predict clinical outcomes and immunotherapeutic responses in lung adenocarcinoma
Source: Cancer Cell Int. 2021 Dec 6;21:652. doi: 10.1186/s12935-021-02358-0 (PMC8647370; doi:10.1186/s12935-021-02358-0)
Supplement: Supplementary file 8 — Additional file 8: Table S1. Clinical characteristics of enrolled patients in each dataset. [file 12935_2021_2358_MOESM8_ESM.xlsx]

## Sheet: Table S1
Table S1: Clinical characteristics of enrolled patients in each dataset
	Training cohort	Validation cohorts
Characteristics	TCGA	GSE30219	GSE31210	GSE37745	GSE50081	GSE135222
Patients, n	500	83	226	106	127	27
Age (year)
Mean	65.3	61.1	59.6	63	68.7	62.4
Gender
Male	230	65	105	46	65	22
Female	270	18	121	60	62	5
Stage
I-II	387	82	226	89	127	/
III-IV	105	1	0	17	0	/
NA	8	0	0	0	0	/
Survival
Alive	318	40	191	29	76	6
Dead	182	43	35	77	51	21
