# Supplementary material for: Identification and validation of cellular senescence patterns to predict clinical outcomes and immunotherapeutic responses in lung adenocarcinoma
Source: Cancer Cell Int. 2021 Dec 6;21:652. doi: 10.1186/s12935-021-02358-0 (PMC8647370; doi:10.1186/s12935-021-02358-0)
Supplement: Supplementary file 9 — Additional file 9: Table S2. Patient characteristics in NCC cohort (n = 74). [file 12935_2021_2358_MOESM9_ESM.xlsx]

## Sheet: Table S2
Table S2: Patient characteristics in NCC cohort (n = 74)
Characteristics	Number of patients
Gender
Male	41
Female	31
NA	2
Age (years)
≦60	36
>60	36
NA	2
T stage
I	13
II	40
III	17
IV	2
NA	2
Lymphnode metastasis
No	35
Yes	37
NA	2
TNM stage
I	30
II	14
III	28
IV	0
NA	2
