# Supplementary material for: Identification and validation of cellular senescence patterns to predict clinical outcomes and immunotherapeutic responses in lung adenocarcinoma
Source: Cancer Cell Int. 2021 Dec 6;21:652. doi: 10.1186/s12935-021-02358-0 (PMC8647370; doi:10.1186/s12935-021-02358-0)
Supplement: Supplementary file 10 — Additional file 10: Table S3: A list of cellular senescence-related genes. Table S4: Prognostic analysis of cellular senescence-related genes using univariate Cox regression analysis. Table S5: A list of cellular senescence molecular pattern-related DEGs. Table S6: Prognostic analysis of DEGs using univariate Cox regression analysis. [file 12935_2021_2358_MOESM10_ESM.xlsx]

## Sheet: Table S3
Table S3: A list of cellular senescence-related genes
Gene_Symbol	Ensembl ID	Entrez ID
AAK1	ENSG00000115977	22848
ABI3	ENSG00000108798	51225
ACLY	ENSG00000131473	47
ADCK5	ENSG00000173137	203054
AGT	ENSG00000135744	183
AKR1B1	ENSG00000085662	231
AKT1	ENSG00000142208	207
ALOX15B	ENSG00000179593	247
AR	ENSG00000169083	367
ARPC1B	ENSG00000130429	10095
ASF1A	ENSG00000111875	25842
ASPH	ENSG00000198363	444
ATF7IP	ENSG00000171681	55729
ATM	ENSG00000149311	472
AURKA	ENSG00000087586	6790
AXL	ENSG00000167601	558
BAG3	ENSG00000151929	9531
BCL6	ENSG00000113916	604
BHLHE40	ENSG00000134107	8553
BLK	ENSG00000136573	640
BLVRA	ENSG00000106605	644
BMI1	ENSG00000168283	648
BRAF	ENSG00000157764	673
BRCA1	ENSG00000012048	672
BRD7	ENSG00000166164	29117
BTG3	ENSG00000154640	10950
CAV1	ENSG00000105974	857
CAVIN1	ENSG00000177469	284119
CBX7	ENSG00000100307	23492
CBX8	ENSG00000141570	57332
CCN1	ENSG00000142871	3491
CCND1	ENSG00000110092	595
CDK1	ENSG00000170312	983
CDK18	ENSG00000117266	5129
CDK2AP1	ENSG00000111328	8099
CDK4	ENSG00000135446	1019
CDK6	ENSG00000105810	1021
CDKN1A	ENSG00000124762	1026
CDKN1B	ENSG00000111276	1027
CDKN1C	ENSG00000129757	1028
CDKN2A	ENSG00000147889	1029
CDKN2AIP	ENSG00000168564	55602
CDKN2B	ENSG00000147883	1030
CEBPB	ENSG00000172216	1051
CENPA	ENSG00000115163	1058
CHEK1	ENSG00000149554	1111
CIP2A	ENSG00000163507	57650
CKB	ENSG00000166165	1152
CPEB1	ENSG00000214575	64506
CSNK1A1	ENSG00000113712	1452
CSNK2A1	ENSG00000101266	1457
CTNNAL1	ENSG00000119326	8727
CXCL1	ENSG00000163739	2919
CXCL8	ENSG00000169429	3576
DDB2	ENSG00000134574	1643
DEK	ENSG00000124795	7913
DGCR8	ENSG00000128191	54487
DHCR24	ENSG00000116133	1718
DHX9	ENSG00000135829	1660
DLX2	ENSG00000115844	1746
DPY30	ENSG00000162961	84661
DUSP16	ENSG00000111266	80824
DUSP3	ENSG00000108861	1845
E2F1	ENSG00000101412	1869
EHF	ENSG00000135373	26298
ENDOG	ENSG00000167136	2021
EPHA3	ENSG00000044524	2042
ERRFI1	ENSG00000116285	54206
ETS1	ENSG00000134954	2113
ETS2	ENSG00000157557	2114
EWSR1	ENSG00000182944	2130
EZH2	ENSG00000106462	2146
FASTK	ENSG00000164896	10922
FBXO31	ENSG00000103264	79791
FOS	ENSG00000170345	2353
FOXM1	ENSG00000111206	2305
FOXO3	ENSG00000118689	2309
FXR1	ENSG00000114416	8087
G6PD	ENSG00000160211	2539
GATA4	ENSG00000136574	2626
GKN1	ENSG00000169605	56287
GLB1	ENSG00000170266	2720
GNG11	ENSG00000127920	2791
GRK6	ENSG00000198055	2870
HDAC1	ENSG00000116478	3065
HDAC4	ENSG00000068024	9759
HEPACAM	ENSG00000165478	220296
HIVEP1	ENSG00000095951	3096
HJURP	ENSG00000123485	55355
HK3	ENSG00000160883	3101
HMGB1	ENSG00000189403	3146
HRAS	ENSG00000174775	3265
HSPA5	ENSG00000044574	3309
HSPB2	ENSG00000170276	3316
ID1	ENSG00000125968	3397
ID4	ENSG00000172201	3400
IFNG	ENSG00000111537	3458
IGFBP1	ENSG00000146678	3484
IGFBP3	ENSG00000146674	3486
IGFBP5	ENSG00000115461	3488
IGFBP6	ENSG00000167779	3489
IL1A	ENSG00000115008	3552
ING1	ENSG00000153487	3621
ING2	ENSG00000168556	3622
IRF3	ENSG00000126456	3661
IRF5	ENSG00000128604	3663
IRF7	ENSG00000185507	3665
ITGB4	ENSG00000132470	3691
ITPK1	ENSG00000100605	3705
ITPKB	ENSG00000143772	3707
ITSN2	ENSG00000198399	50618
KCNJ12	ENSG00000184185	3768
KDM4A	ENSG00000066135	9682
KDM5B	ENSG00000117139	10765
KL	ENSG00000133116	9365
KSR2	ENSG00000171435	283455
LATS1	ENSG00000131023	9113
LEO1	ENSG00000166477	123169
LGALS3	ENSG00000131981	3958
LIMA1	ENSG00000050405	51474
LIMK1	ENSG00000106683	3984
MAD2L1	ENSG00000164109	4085
MAGEA2	ENSG00000268606	4101
MAGOH	ENSG00000162385	4116
MAGOHB	ENSG00000111196	55110
MAP2K1	ENSG00000169032	5604
MAP2K2	ENSG00000126934	5605
MAP2K3	ENSG00000034152	5606
MAP2K6	ENSG00000108984	5608
MAP2K7	ENSG00000076984	5609
MAP3K6	ENSG00000142733	9064
MAP3K7	ENSG00000135341	6885
MAP4K1	ENSG00000104814	11184
MAPK12	ENSG00000188130	6300
MAPK14	ENSG00000112062	1432
MAPKAPK5	ENSG00000089022	8550
MARCHF5	ENSG00000198060	54708
MAST1	ENSG00000105613	22983
MATK	ENSG00000007264	4145
MCL1	ENSG00000143384	4170
MCRS1	ENSG00000187778	10445
MDH1	ENSG00000014641	4190
MECP2	ENSG00000169057	4204
MMP9	ENSG00000100985	4318
MOB3A	ENSG00000172081	126308
MORC3	ENSG00000159256	23515
MORF4	ENSG00000234801	10934
MVK	ENSG00000110921	4598
MXD4	ENSG00000123933	10608
MYC	ENSG00000136997	4609
MYLK	ENSG00000065534	4638
NADK	ENSG00000008130	65220
NANOG	ENSG00000111704	79923
NDRG1	ENSG00000104419	10397
NEK1	ENSG00000137601	4750
NEK4	ENSG00000114904	6787
NEK6	ENSG00000119408	10783
NFE2L2	ENSG00000116044	4780
NINJ1	ENSG00000131669	4814
NOTCH3	ENSG00000074181	4854
NOX4	ENSG00000086991	50507
NR2E1	ENSG00000112333	7101
NTN4	ENSG00000074527	59277
NUAK1	ENSG00000074590	9891
OTX2	ENSG00000165588	5015
P3H1	ENSG00000117385	64175
PAK4	ENSG00000130669	10298
PATZ1	ENSG00000100105	23598
PBRM1	ENSG00000163939	55193
PCGF2	ENSG00000277258	7703
PDCD10	ENSG00000114209	11235
PDIK1L	ENSG00000175087	149420
PDPK1	ENSG00000140992	5170
PDZD2	ENSG00000133401	23037
PEBP1	ENSG00000089220	5037
PEX19	ENSG00000162735	5824
PIAS4	ENSG00000105229	51588
PIK3C2A	ENSG00000011405	5286
PIK3R5	ENSG00000141506	23533
PIM1	ENSG00000137193	5292
PKM	ENSG00000067225	5315
PLA2R1	ENSG00000153246	22925
PML	ENSG00000140464	5371
PMVK	ENSG00000163344	10654
PNPT1	ENSG00000138035	87178
POT1	ENSG00000128513	25913
POU5F1	ENSG00000204531	5460
PPM1B	ENSG00000138032	5495
PPM1D	ENSG00000170836	8493
PRKCD	ENSG00000163932	5580
PRKCH	ENSG00000027075	5583
PRMT6	ENSG00000198890	55170
PROX1	ENSG00000117707	5629
PRPF19	ENSG00000110107	27339
PSMB5	ENSG00000100804	5693
PSMD14	ENSG00000115233	10213
PTTG1	ENSG00000164611	9232
RAD21	ENSG00000164754	5885
RAF1	ENSG00000132155	5894
RB1	ENSG00000139687	5925
RBP2	ENSG00000114113	5948
RBX1	ENSG00000100387	9978
RNASEL	ENSG00000135828	6041
RPS6KA6	ENSG00000072133	27330
RSL1D1	ENSG00000171490	26156
RUNX1	ENSG00000159216	861
RUVBL2	ENSG00000183207	10856
SELENOH	ENSG00000211450	280636
SENP1	ENSG00000079387	29843
SENP2	ENSG00000163904	59343
SENP7	ENSG00000138468	57337
SERPINE1	ENSG00000106366	5054
SFN	ENSG00000175793	2810
SGK1	ENSG00000118515	6446
SIK1	ENSG00000142178	150094
SIN3B	ENSG00000127511	23309
SIRT1	ENSG00000096717	23411
SIRT6	ENSG00000077463	51548
SIX1	ENSG00000126778	6495
SLC13A3	ENSG00000158296	64849
SLC16A7	ENSG00000118596	9194
SMARCA4	ENSG00000127616	6597
SMARCB1	ENSG00000099956	6598
SMG1	ENSG00000157106	23049
SMURF2	ENSG00000108854	64750
SNAI1	ENSG00000124216	6615
SOCS1	ENSG00000185338	8651
SOD1	ENSG00000142168	6647
SORBS2	ENSG00000154556	8470
SOX2	ENSG00000181449	6657
SOX5	ENSG00000134532	6660
SP1	ENSG00000185591	6667
SPIN1	ENSG00000106723	10927
SPOP	ENSG00000121067	8405
SRC	ENSG00000197122	6714
SREBF1	ENSG00000072310	6720
SRSF1	ENSG00000136450	6426
STAT5B	ENSG00000173757	6777
STK32C	ENSG00000165752	282974
STK40	ENSG00000196182	83931
SUPT5H	ENSG00000196235	6829
SYK	ENSG00000165025	6850
TACC3	ENSG00000013810	10460
TBX2	ENSG00000121068	6909
TERC	ENSG00000270141	7012
TERF2	ENSG00000132604	7014
TERT	ENSG00000164362	7015
TFAP4	ENSG00000090447	7023
TFDP1	ENSG00000198176	7027
TGFB1I1	ENSG00000140682	7041
TLR3	ENSG00000164342	7098
TMSB4X	ENSG00000205542	7114
TNFSF13	ENSG00000161955	8741
TNFSF15	ENSG00000181634	9966
TOP1	ENSG00000198900	7150
TP53	ENSG00000141510	7157
TP63	ENSG00000073282	8626
TPR	ENSG00000047410	7175
TRIM28	ENSG00000130726	10155
TRPM8	ENSG00000144481	79054
TXN	ENSG00000136810	7295
TXNIP	ENSG00000265972	10628
TYK2	ENSG00000105397	7297
UBTD1	ENSG00000165886	80019
USP1	ENSG00000162607	7398
VEGFA	ENSG00000112715	7422
VENTX	ENSG00000151650	27287
WNT16	ENSG00000002745	51384
WNT2	ENSG00000105989	7472
WRN	ENSG00000165392	7486
WT1	ENSG00000184937	7490
WWP1	ENSG00000123124	11059
XAF1	ENSG00000132530	54739
YAP1	ENSG00000137693	10413
YPEL3	ENSG00000090238	83719
ZFP36	ENSG00000128016	7538
ZMAT3	ENSG00000172667	64393
ZNF148	ENSG00000163848	7707

## Sheet: Table S4
Table S4: Prognostic analysis of cellular senescence-related genes using univariate Cox regression analysis
Gene_Symbol	HR	HR.95L	HR.95H	P value
IGFBP1	1.2382	1.13698	1.34843	9.09945e-07
HJURP	1.29573	1.15681	1.45134	7.55297e-06
FOXM1	1.26325	1.1367	1.40388	1.43055e-05
TACC3	1.38566	1.18969	1.61391	2.75947e-05
PKM	1.63953	1.2978	2.07123	3.38629e-05
CHEK1	1.34941	1.17083	1.55524	3.51292e-05
PTTG1	1.33215	1.16069	1.52893	4.50796e-05
TRIM28	1.60672	1.27788	2.02019	4.93557e-05
CDK1	1.27546	1.1318	1.43735	6.58657e-05
AURKA	1.27858	1.12722	1.45027	0.000131901
MAD2L1	1.28128	1.12665	1.45713	0.000158527
FXR1	1.56768	1.22674	2.00338	0.00032661
CENPA	1.22275	1.09546	1.36483	0.000336405
ING2	1.59893	1.23677	2.06713	0.000341369
TFDP1	1.37054	1.14936	1.6343	0.000447867
PSMB5	1.50746	1.18725	1.91402	0.00075485
TXN	1.32446	1.12378	1.56099	0.00080247
RUVBL2	1.57669	1.20723	2.05922	0.000830536
ITGB4	1.17471	1.06411	1.2968	0.00141503
MAGOHB	1.52064	1.17553	1.96706	0.00141622
ASPH	1.20991	1.07625	1.36016	0.00142136
PAK4	1.39763	1.13479	1.72135	0.00163514
IL1A	1.19449	1.06766	1.33639	0.00191574
ERRFI1	1.20695	1.06876	1.36302	0.00243176
CEBPB	1.34914	1.10942	1.64066	0.00269702
PRKCD	0.722604	0.583533	0.894819	0.00289242
CIP2A	1.22554	1.07024	1.40337	0.00326207
PSMD14	1.43295	1.12399	1.82683	0.00369269
SRSF1	1.695	1.18676	2.42088	0.00371429
MAP2K3	1.44438	1.1267	1.85162	0.00371584
SERPINE1	1.15766	1.04771	1.27914	0.00403671
SOD1	1.41916	1.11689	1.80324	0.00417571
BRCA1	1.24204	1.06977	1.44204	0.00443661
BLK	0.791831	0.672403	0.932472	0.00513985
SNAI1	1.20251	1.05278	1.37354	0.00656728
GATA4	1.28046	1.0708	1.53116	0.00673259
PRPF19	1.44876	1.10597	1.89782	0.0071213
CBX7	0.786208	0.659447	0.937335	0.00733218
KL	0.772845	0.639864	0.933462	0.00748009
MAP2K1	1.43756	1.09867	1.88099	0.00814477
LEO1	1.41612	1.09113	1.83791	0.00890717
PDIK1L	0.739952	0.589678	0.928523	0.00931563
PDCD10	1.32946	1.06723	1.65611	0.0110711
TERT	1.30273	1.06206	1.59793	0.011158
ID1	1.1376	1.02767	1.25929	0.0129092
USP1	1.31062	1.05693	1.62519	0.0137234
PEBP1	0.759281	0.609809	0.945391	0.0138155
IGFBP3	1.14076	1.02629	1.26799	0.0146511
ARPC1B	1.30792	1.05099	1.62767	0.016145
SENP2	1.32009	1.05001	1.65964	0.0174158
SFN	1.17747	1.0273	1.34959	0.0189324
NDRG1	1.17175	1.02565	1.33865	0.0196644
MCL1	1.33651	1.0469	1.70622	0.0199221
PML	1.26627	1.03579	1.54803	0.0212795
MCRS1	1.44488	1.05267	1.98323	0.0227486
NOTCH3	1.18428	1.02378	1.36994	0.0228305
SENP7	0.75309	0.58962	0.961881	0.0231321
WWP1	1.31049	1.03555	1.65842	0.0244044
KSR2	0.692453	0.502161	0.954855	0.0249779
CDKN1A	1.21729	1.02497	1.44571	0.0250249
ITPK1	1.31267	1.03307	1.66795	0.0260014
MAP4K1	0.842844	0.722259	0.983561	0.0299782
MDH1	1.39746	1.03272	1.891	0.0301106
SENP1	1.3099	1.02535	1.67341	0.0307483
MYC	1.15012	1.01016	1.30946	0.0346239
HMGB1	1.35781	1.01688	1.81304	0.0381338
WT1	1.1893	1.00885	1.40204	0.0389314
CSNK2A1	1.28756	1.01249	1.63736	0.0392872
RSL1D1	1.31135	1.01307	1.69747	0.0395345
MAPK12	1.19721	1.00857	1.42115	0.0396409
SP1	1.32969	1.00947	1.75149	0.0426583
BAG3	1.23649	1.00175	1.52623	0.0481227
CDK2AP1	1.27933	1.00199	1.63345	0.0481677
CAV1	1.10856	1.00005	1.22885	0.0498984
HSPA5	1.27068	0.999854	1.61487	0.0501398
SIX1	0.905381	0.818703	1.00124	0.0528781
LGALS3	1.18861	0.997835	1.41587	0.0529063
MAP3K7	1.33039	0.995691	1.7776	0.0535131
MAP2K2	1.34828	0.994518	1.82787	0.0542841
CDK6	1.14056	0.99679	1.30507	0.0557237
ITPKB	0.836415	0.694854	1.00682	0.0590031
YAP1	1.19488	0.992299	1.43881	0.0603261
E2F1	1.1249	0.994774	1.27205	0.0605964
RAD21	1.21225	0.99054	1.48358	0.0617998
MARCHF5	1.31484	0.984323	1.75632	0.0638832
VENTX	0.818686	0.658124	1.01842	0.0724777
DEK	1.20233	0.98168	1.47259	0.0748754
ALOX15B	0.934171	0.866511	1.00711	0.0758716
SRC	1.20175	0.975408	1.48062	0.0843282
P3H1	1.21956	0.971934	1.53027	0.0865052
TOP1	1.20176	0.972258	1.48543	0.0891765
UBTD1	0.871834	0.743962	1.02168	0.0901013
HRAS	1.22188	0.967531	1.54309	0.0924181
G6PD	1.09435	0.984789	1.2161	0.0938983
SPIN1	1.26265	0.960471	1.65989	0.0947249
EWSR1	1.31145	0.95344	1.80389	0.0955447
TNFSF13	0.869872	0.736606	1.02725	0.100362
DLX2	1.30462	0.947864	1.79566	0.102794
TGFB1I1	1.1629	0.969747	1.39452	0.103425
TMSB4X	0.859768	0.716395	1.03184	0.104531
BHLHE40	1.13805	0.973162	1.33088	0.10538
IRF7	1.14899	0.971034	1.35956	0.105747
PDZD2	0.893488	0.777816	1.02636	0.111361
YPEL3	0.857731	0.709716	1.03662	0.112314
HDAC1	1.2477	0.949312	1.63987	0.112524
VEGFA	1.11305	0.974335	1.27151	0.11477
DHX9	1.23269	0.948141	1.60263	0.118222
EPHA3	0.894241	0.777201	1.02891	0.118333
TLR3	1.13157	0.968225	1.32247	0.120185
CXCL8	1.06998	0.982284	1.1655	0.12108
ETS2	1.14706	0.963578	1.36548	0.122886
CDKN2A	1.0617	0.983672	1.14592	0.124229
PNPT1	1.18446	0.952809	1.47244	0.127356
SIRT6	1.2373	0.939804	1.62897	0.129138
SUPT5H	1.19878	0.94616	1.51886	0.133199
EZH2	1.11481	0.965969	1.2866	0.137163
PIK3R5	0.88103	0.745388	1.04136	0.137573
FASTK	1.18069	0.945858	1.47381	0.142104
NOX4	1.13819	0.956969	1.35373	0.143504
RBX1	1.20761	0.935555	1.55879	0.147485
SMARCB1	1.20275	0.92995	1.55558	0.15954
PRKCH	0.847075	0.670243	1.07056	0.164758
TNFSF15	0.914774	0.806176	1.038	0.167121
AXL	1.10242	0.958667	1.26772	0.17137
IGFBP5	1.07155	0.970521	1.18309	0.171399
CAVIN1	1.10709	0.95681	1.28096	0.171691
SOX2	0.953822	0.890995	1.02108	0.17386
BMI1	1.1704	0.932193	1.46947	0.175354
CCND1	1.09344	0.960236	1.24513	0.177727
CDKN1C	1.10573	0.954691	1.28066	0.179856
SOCS1	0.90719	0.783297	1.05068	0.193567
IGFBP6	1.06641	0.9675	1.17543	0.195428
HK3	0.929974	0.8308	1.04099	0.20702
LIMK1	1.12069	0.938258	1.33859	0.208778
FBXO31	0.83514	0.630133	1.10684	0.209988
MMP9	1.05749	0.968704	1.15442	0.211542
ACLY	1.13715	0.928237	1.39307	0.214627
HDAC4	1.16225	0.914853	1.47656	0.218232
CSNK1A1	1.14192	0.922031	1.41425	0.223948
PRMT6	1.10234	0.941063	1.29125	0.227326
PIM1	1.11926	0.930027	1.34699	0.233147
RPS6KA6	1.10013	0.9353	1.294	0.249205
PIAS4	1.17719	0.890429	1.5563	0.252114
LIMA1	1.12338	0.919641	1.37225	0.254506
TPR	1.13461	0.911311	1.41263	0.258723
SIK1	1.06108	0.956697	1.17686	0.2618
LATS1	1.15714	0.896128	1.49417	0.263117
NEK6	1.13686	0.905923	1.42666	0.26823
NEK4	1.15648	0.893642	1.49661	0.269099
WNT16	0.897746	0.741179	1.08739	0.269957
KDM5B	1.12589	0.911664	1.39046	0.270841
RNASEL	1.13272	0.898356	1.42822	0.292031
IRF3	1.15668	0.88024	1.51992	0.296241
FOS	0.948825	0.858571	1.04857	0.302988
ABI3	0.915558	0.773814	1.08327	0.303952
TERC	0.743142	0.421928	1.3089	0.303992
MAGOH	1.15019	0.876087	1.51004	0.313712
FOXO3	1.10966	0.905273	1.36018	0.316442
POT1	1.12253	0.895136	1.40769	0.316934
CTNNAL1	1.09828	0.910746	1.32444	0.326434
RUNX1	0.910285	0.750364	1.10429	0.340296
KCNJ12	1.07837	0.923069	1.25981	0.341602
MECP2	0.876588	0.668071	1.15019	0.341921
MAP2K7	1.14052	0.868131	1.49838	0.344999
KDM4A	0.887859	0.692254	1.13874	0.348882
TERF2	1.15489	0.844786	1.57883	0.366698
CDK4	1.07953	0.912706	1.27684	0.371608
SLC13A3	0.936992	0.810217	1.0836	0.380253
NANOG	1.94975	0.437753	8.68421	0.380993
TBX2	0.935165	0.80487	1.08655	0.38123
NINJ1	0.915887	0.747867	1.12166	0.395496
RBP2	0.925474	0.773777	1.10691	0.396479
MOB3A	1.1049	0.876508	1.3928	0.39849
ETS1	1.07006	0.913959	1.25283	0.399955
NEK1	1.10735	0.872961	1.40467	0.400733
PPM1B	1.13326	0.838786	1.53112	0.415149
CDKN1B	1.11131	0.860423	1.43536	0.418838
MAPKAPK5	1.14582	0.819173	1.60272	0.426601
AKT1	1.1144	0.852088	1.45746	0.428938
OTX2	0.877842	0.635192	1.21319	0.42995
PPM1D	0.892902	0.673262	1.18419	0.431655
SYK	0.930656	0.777821	1.11352	0.432356
GKN1	0.884541	0.651004	1.20186	0.432804
CDKN2AIP	1.11827	0.84168	1.48576	0.440661
DGCR8	1.1101	0.850609	1.44876	0.441954
MATK	0.929798	0.771954	1.11992	0.443185
MAP2K6	1.06038	0.910838	1.23447	0.44972
POU5F1	1.04773	0.926584	1.18471	0.457064
SOX5	0.902772	0.684198	1.19117	0.469586
DUSP3	0.909333	0.701898	1.17807	0.471863
DPY30	1.09427	0.854056	1.40205	0.476212
CDK18	0.941583	0.79589	1.11395	0.482795
IRF5	0.944428	0.803389	1.11023	0.488404
ADCK5	0.941351	0.792644	1.11796	0.490862
SPOP	0.895909	0.65413	1.22705	0.49339
NR2E1	1.10727	0.825245	1.48569	0.496896
GLB1	1.0843	0.848573	1.38552	0.517551
AGT	1.02541	0.950317	1.10644	0.517806
BRAF	0.925462	0.72962	1.17387	0.523126
WRN	1.07927	0.849957	1.37045	0.531342
ZNF148	1.08231	0.837581	1.39855	0.54531
DHCR24	0.952211	0.812477	1.11598	0.54533
MYLK	0.958587	0.834013	1.10177	0.551531
ITSN2	0.931713	0.738085	1.17614	0.5518
SIRT1	0.934607	0.743429	1.17495	0.56246
ZMAT3	0.941119	0.765959	1.15633	0.563568
EHF	0.965944	0.858682	1.0866	0.563971
MAPK14	1.08209	0.826572	1.4166	0.565921
RAF1	1.10077	0.79263	1.52871	0.566638
BRD7	1.09538	0.800828	1.49827	0.568625
MXD4	0.932491	0.733216	1.18592	0.568803
CBX8	0.926873	0.713771	1.2036	0.568878
CDKN2B	0.965977	0.857086	1.0887	0.570543
RB1	0.93911	0.753013	1.1712	0.577167
SGK1	0.958845	0.826616	1.11222	0.578829
DUSP16	1.05834	0.864788	1.29521	0.582164
ATM	0.940691	0.756422	1.16985	0.582552
SLC16A7	1.03457	0.907523	1.1794	0.611177
GNG11	1.03266	0.912178	1.16904	0.61167
SORBS2	0.970499	0.862893	1.09152	0.617489
NUAK1	1.03871	0.894703	1.20589	0.617957
AR	0.961781	0.824104	1.12246	0.621032
PEX19	1.06508	0.828921	1.36852	0.622038
PMVK	1.05335	0.85598	1.29624	0.623427
CCN1	1.02841	0.916719	1.15371	0.632965
BTG3	1.04427	0.86894	1.25497	0.644152
ING1	1.06497	0.815024	1.39156	0.644638
NFE2L2	1.06043	0.82497	1.36311	0.646922
AKR1B1	1.02859	0.91107	1.16128	0.648792
MORF4	0.870494	0.476728	1.5895	0.651653
SMG1	1.04557	0.860656	1.27021	0.653599
STAT5B	0.941276	0.720367	1.22993	0.657434
NADK	1.0571	0.817984	1.36612	0.671265
CPEB1	0.929404	0.653325	1.32215	0.68393
SREBF1	1.0364	0.871882	1.23197	0.68516
STK40	0.956524	0.765183	1.19571	0.696292
ID4	0.979205	0.880791	1.08862	0.697389
HEPACAM	0.608844	0.0455477	8.13851	0.707597
DDB2	1.04401	0.824344	1.32222	0.720833
STK32C	1.03523	0.849538	1.2615	0.73141
BCL6	0.965648	0.787404	1.18424	0.737064
ATF7IP	1.03975	0.821909	1.31532	0.745236
PDPK1	0.961333	0.757323	1.2203	0.745917
XAF1	1.02335	0.889185	1.17776	0.747507
TYK2	0.961973	0.758374	1.22023	0.749333
SELENOH	1.04024	0.80802	1.3392	0.759543
HIVEP1	0.967707	0.784069	1.19435	0.759801
MAGEA2	0.838493	0.240665	2.92137	0.782091
SIN3B	0.969216	0.774619	1.2127	0.78451
TP63	0.986006	0.89056	1.09168	0.786169
BLVRA	1.02727	0.845109	1.2487	0.787023
IFNG	1.01833	0.88624	1.17011	0.79774
GRK6	1.0361	0.788293	1.36181	0.799272
PROX1	1.01702	0.892151	1.15937	0.800647
PCGF2	1.02366	0.851841	1.23013	0.803039
ZFP36	1.01466	0.90153	1.14198	0.809336
CXCL1	1.00859	0.929009	1.09499	0.838353
MAST1	1.02225	0.827287	1.26316	0.838494
HSPB2	0.975331	0.75306	1.26321	0.849865
CKB	0.990622	0.897863	1.09296	0.85101
MAP3K6	0.983197	0.81825	1.1814	0.85648
TFAP4	0.979843	0.755812	1.27028	0.877817
ENDOG	1.01777	0.807221	1.28323	0.881608
NTN4	1.0086	0.888577	1.14484	0.894609
TRPM8	0.993763	0.896	1.10219	0.905745
WNT2	0.9927	0.873005	1.12881	0.911013
MVK	0.985705	0.763619	1.27238	0.911982
SMURF2	0.991786	0.828466	1.1873	0.928414
SMARCA4	1.00704	0.857101	1.1832	0.932073
PBRM1	0.99088	0.791548	1.24041	0.936279
MORC3	0.992759	0.76971	1.28045	0.955366
PLA2R1	0.994104	0.795799	1.24182	0.958455
TXNIP	1.00242	0.876644	1.14623	0.971861
ASF1A	1.00354	0.788467	1.27728	0.977082
TP53	0.997565	0.842286	1.18147	0.977472
AAK1	1.00257	0.790574	1.27141	0.98312
PIK3C2A	1.00245	0.790983	1.27046	0.98384
PATZ1	1.00181	0.794781	1.26278	0.987758

## Sheet: Table S5
Table S5: A list of cellular senescence molecular pattern-related DEGs
Gene_Symbol
DEPDC1
CENPA
HJURP
TTK
KIF23
KIF2C
MELK
NCAPG
BUB1
SGO1
MCM10
NCAPH
NUF2
SPAG5
DLGAP5
ESPL1
TROAP
KIF4A
CDKN3
SKA1
CDCA5
TPX2
BIRC5
CDC20
CDCA8
CENPE
CDCA3
NEK2
AUNIP
KIF18B
CDK1
CCNB2
NDC80
KIF11
CCNB1
RAD54L
KIF14
RACGAP1
AURKB
PLK4
ZWINT
DSCC1
PRC1
TOP2A
AURKA
NUSAP1
TICRR
KIF15
MYBL2
ASPM
POLQ
CDC25C
CENPI
CDC45
PIMREG
KPNA2
CDC25A
EME1
KIFC1
SPC24
ORC6
STIL
DBF4
KIF20A
CHEK1
UBE2T
PSRC1
GINS1
POLE2
PARPBP
UBE2C
CENPF
RFC4
XRCC2
ASF1B
NCAPG2
FANCB
RFC5
FEN1
FBXO5
TRAIP
MCM4
DTL
UHRF1
EZH2
POC1A
HROB
GINS2
TACC3
MCM2
CDT1
HELLS
TMPO
ATAD2
MTBP
MCM6
CENPU
ARHGEF39
VRK1
KNTC1
CDC7
IQGAP3
BRIP1
RAD54B
E2F2
E2F8
WDHD1
MND1
SUV39H2
CENPL
SASS6
ATAD5
DNA2
PIF1
LMNB1
HMGB2
TIMELESS
RECQL4
MIS18A
E2F1
PSMC3IP
ZNF367
TBC1D31
TEDC2
FAM111B
SKP2
MCM7
CSE1L
FANCG
CHAF1B
SAPCD2
LRR1
C1orf112
DSN1
PGAM5
C5orf34
TOPBP1
RBL1
POLA2
RFC2
SNRPD1
TMPO-AS1
STMN1
CCNE2
PTTG1
CCNF
RANBP1
SNRPF
DBF4B
PCNA
GEN1
UNG
CHAF1A
DONSON
FANCA
MEST
DNMT3B
MCM8
POLE
C1QTNF7
CHEK2
DENR
ANAPC7
RMI2
MSH2
LIN9
C4orf46
PLAC9
TUBG1
MFAP4
TMEM106C
BARD1
PPAT
KIF24
XPOT
ITIH5
PAICS
IFRD1
PLLP
BRIX1
AC012073.1
SKA2
HYLS1
MSH6
TCF19
CMSS1
MCM3
FIGNL1
TONSL
MYO19
DKC1
ZGRF1
NUP107
NCAPD3
EXOSC2
RAI2
MAP6D1
SUZ12
CD1C
NSD2
CYBRD1
ZNF724
SGCA
SPINDOC
PAK1IP1
MPHOSPH9
ITGA8
HSPA14
TBX5-AS1
FANCM
ZC3HC1
CX3CR1
CCDC43
TCF21
ACKR1
NAA25
CST3
LRPPRC
CSTF3
HPGDS
GATC
RAE1
NAPSB
SMC4
AC021016.1
CLPB
COA7
AL590226.1
PSAT1
PTGDS
GPSM2
DDX11
CCT3
E2F3
TAF2
TNFSF12
CKAP5
RPAP3
NOP56
RGCC
CCDC138
SFTA3
CTSG
ESYT3
ARNTL2
ADGRF4
SPHK1
SERPINB5
NKX2-1
RRAS
SLC39A14
BZW1
STEAP1
AL035701.1
IL1R2
CBFA2T2
AL135999.3
PLEK2
CD109
EPHX1
AC125257.1
HTR1D
KCP
IRX5
TMBIM1
LINC00941
C15orf48
AP000695.2
ZNF620
ITPRIP
AP000695.1
PGM2
UMODL1
FAM184A
MBIP
UNC13B
TTC6
MIR663AHG
TMEM158
LOXL2
TMEM108
FOSL1
MOAP1
ANKRD65
TM4SF19
CARD6
PRSS3
C19orf33
AL049555.1
RPARP-AS1
LYPD3
PTPRH
AC108860.2
NEDD4L
SMOX
MT1M
S100A6
TOMM40P4
PLPP4
FXYD5
NKX2-1-AS1
PKM
ITGB1
CAV2
LAPTM4B
FAM83B
IL18
COL7A1
CCDC90B
FOXO6
AC002563.1
TNFAIP6
FSCN1
C1QTNF6
ITGA5
ADAM10
RND3
CRNDE
HAS2
GPX8
AC145343.1
FSTL3
LEPROT
RHOF
SQOR
MYEOV
AC106738.1
HSDL1
MYLIP
C1R
SUOX
PIP5KL1
CAVIN3
TRIM15
MMP14
FOXL1

## Sheet: Table S6
Table S6: Prognostic analysis of DEGs using univariate Cox regression analysis
Gene_Symbol	HR	HR.95L	HR.95H	P value
LINC00941	1.39113	1.2394	1.56143	2.11259e-08
C1QTNF6	1.50646	1.30406	1.74028	2.60127e-08
PLEK2	1.40044	1.22576	1.6	7.24221e-07
LYPD3	1.2108	1.12176	1.30691	9.18032e-07
ARNTL2	1.31207	1.17584	1.46408	1.19763e-06
FOSL1	1.22004	1.12404	1.32423	1.9695e-06
DLGAP5	1.31324	1.17172	1.47185	2.81368e-06
RHOF	1.46287	1.24545	1.71824	3.59209e-06
CCNB1	1.35063	1.1886	1.53475	4.02878e-06
CRNDE	0.758667	0.674243	0.853663	4.46295e-06
LOXL2	1.28807	1.15539	1.43597	5.01005e-06
IRX5	0.806403	0.734418	0.885444	6.47694e-06
PRC1	1.35018	1.185	1.53838	6.50167e-06
CDKN3	1.31056	1.16455	1.47487	7.19696e-06
FSCN1	1.27399	1.14593	1.41637	7.46561e-06
HJURP	1.29573	1.15681	1.45134	7.55297e-06
CDC25C	1.38818	1.20151	1.60384	8.52762e-06
KIF14	1.34279	1.17866	1.52977	9.37181e-06
KIF20A	1.34694	1.18002	1.53747	1.02381e-05
FAM83B	1.26848	1.14026	1.41111	1.21868e-05
TPX2	1.25097	1.1313	1.38331	1.27366e-05
ANKRD65	0.806456	0.731578	0.888998	1.51475e-05
PTPRH	1.22331	1.11655	1.34026	1.51581e-05
CD109	1.25448	1.13112	1.3913	1.76517e-05
CDCA5	1.29555	1.15008	1.45942	2.0342e-05
SFTA3	0.84885	0.787214	0.915312	2.03764e-05
SMOX	1.33077	1.16657	1.51809	2.10963e-05
KPNA2	1.36359	1.18172	1.57345	2.17566e-05
NEK2	1.2773	1.14058	1.43041	2.26382e-05
KIF4A	1.27914	1.14099	1.43401	2.42243e-05
AP000695.2	1.44448	1.21665	1.71497	2.6799e-05
TACC3	1.38566	1.18969	1.61391	2.75947e-05
DTL	1.36118	1.17832	1.57241	2.79713e-05
ASPM	1.2979	1.14812	1.46721	3.0747e-05
PKM	1.63953	1.2978	2.07123	3.38629e-05
NDC80	1.28463	1.14107	1.44625	3.43388e-05
CHEK1	1.34941	1.17083	1.55524	3.51292e-05
NKX2-1	0.865117	0.807239	0.927144	4.11135e-05
SERPINB5	1.14489	1.07294	1.22166	4.38896e-05
PAICS	1.48724	1.22934	1.79925	4.40992e-05
PTTG1	1.33215	1.16069	1.52893	4.50796e-05
BZW1	1.60338	1.2755	2.01553	5.23834e-05
CCNB2	1.283	1.1365	1.44838	5.61827e-05
AL049555.1	1.21006	1.10238	1.32827	6.08126e-05
MYLIP	0.708163	0.598067	0.838526	6.26181e-05
CDK1	1.27546	1.1318	1.43735	6.58657e-05
NCAPG	1.26636	1.12735	1.4225	6.87259e-05
KIF23	1.28329	1.1344	1.45172	7.36752e-05
ESYT3	0.750623	0.65127	0.865133	7.49978e-05
FEN1	1.40753	1.18817	1.66738	7.66535e-05
AP000695.1	1.39649	1.18336	1.648	7.73177e-05
IL1R2	1.2341	1.11185	1.36979	7.74975e-05
KIF11	1.2954	1.1391	1.47315	7.97739e-05
WDHD1	1.3494	1.16086	1.56857	9.52417e-05
SGO1	1.32845	1.15062	1.53377	0.000107347
CENPU	1.30195	1.1392	1.48796	0.0001076
TM4SF19	1.28884	1.13264	1.46658	0.00011832
SPHK1	1.29163	1.13374	1.47151	0.000119664
AURKA	1.27858	1.12722	1.45027	0.000131901
CENPE	1.31566	1.14269	1.51481	0.000136331
CDT1	1.27593	1.12483	1.44732	0.000151139
DEPDC1	1.26424	1.11958	1.42759	0.000155638
BIRC5	1.2306	1.10507	1.37038	0.000156745
GPX8	1.31282	1.14003	1.51179	0.000156753
CDC20	1.22534	1.10214	1.36231	0.000170721
TICRR	1.36289	1.15941	1.60209	0.00017483
SKA1	1.26756	1.11955	1.43513	0.000182136
CDCA3	1.2941	1.12978	1.48231	0.000198237
FSTL3	1.26857	1.119	1.43812	0.000201989
TMPO-AS1	1.44551	1.18992	1.75601	0.000206071
HTR1D	1.21908	1.09779	1.35377	0.000211579
CENPF	1.23786	1.10552	1.38603	0.000216513
PGM2	1.39968	1.17043	1.67385	0.000229392
NUSAP1	1.27084	1.1181	1.44446	0.000243903
MCM4	1.28849	1.1246	1.47625	0.000260455
ITGB1	1.38193	1.16095	1.64496	0.000273947
PRSS3	1.15426	1.06824	1.24721	0.000282706
CDC25A	1.31888	1.13538	1.53204	0.000293432
KIF2C	1.228	1.09861	1.37263	0.000299917
ADGRF4	1.18059	1.07887	1.29191	0.000304833
MELK	1.22264	1.09616	1.36372	0.000308766
PIMREG	1.24271	1.10429	1.39847	0.000310389
UHRF1	1.27716	1.11793	1.45907	0.000317176
CENPA	1.22275	1.09546	1.36483	0.000336405
SPAG5	1.24918	1.10587	1.41106	0.000345487
NCAPH	1.23521	1.10006	1.38695	0.00035281
ZWINT	1.26575	1.11185	1.44096	0.00036668
BUB1	1.24545	1.10372	1.40537	0.000369282
AC106738.1	0.717069	0.596835	0.861523	0.000382701
SQOR	1.4144	1.166	1.71571	0.000433843
RACGAP1	1.28278	1.11615	1.47429	0.000451902
CCT3	1.49622	1.19391	1.8751	0.00046715
LMNB1	1.28633	1.11662	1.48183	0.000486567
CDCA8	1.24187	1.09873	1.40367	0.000526779
CHAF1B	1.33914	1.13476	1.58034	0.000548034
MND1	1.28701	1.11454	1.48618	0.000588054
ESPL1	1.24396	1.09811	1.40917	0.000601578
UBE2C	1.17505	1.07135	1.28879	0.000621537
FAM111B	1.25022	1.09974	1.4213	0.000642751
SAPCD2	1.2417	1.09647	1.40617	0.000646902
FAM184A	0.781307	0.677839	0.900568	0.000661871
SPC24	1.25832	1.10213	1.43665	0.000678729
KIFC1	1.21533	1.08578	1.36034	0.000696397
POLA2	1.47882	1.17859	1.85552	0.000726845
ITGA5	1.2563	1.1004	1.43429	0.00073733
ASF1B	1.26893	1.10473	1.45754	0.000755119
HROB	1.25853	1.10077	1.4389	0.000765561
DSCC1	1.26737	1.10338	1.45572	0.00080354
CDC45	1.2169	1.08485	1.36502	0.000809181
TMPO	1.34406	1.1289	1.60022	0.000893198
PLK4	1.28517	1.10801	1.49065	0.000915257
DENR	1.53913	1.19194	1.98743	0.000945639
MCM10	1.22877	1.08716	1.38883	0.000975383
UNG	1.40385	1.1475	1.71748	0.000976037
AURKB	1.19815	1.07526	1.33507	0.00105911
MMP14	1.23922	1.08836	1.41099	0.00120227
TEDC2	1.28226	1.103	1.49066	0.00121281
TTK	1.21772	1.0805	1.37235	0.0012409
UBE2T	1.2366	1.08693	1.40687	0.00125349
MCM6	1.31027	1.11183	1.54413	0.00125922
NCAPG2	1.27827	1.10043	1.48485	0.00131786
MYBL2	1.15432	1.05733	1.26021	0.00135061
RANBP1	1.38097	1.13316	1.68297	0.00137963
MIS18A	1.35058	1.12337	1.62373	0.00138469
POC1A	1.29746	1.1035	1.52552	0.00162129
AL035701.1	0.762757	0.64416	0.90319	0.00168438
KIF18B	1.19105	1.06765	1.32873	0.0017313
NKX2-1-AS1	0.856473	0.777081	0.943975	0.00179868
AL590226.1	0.69679	0.555235	0.874435	0.00182082
NUF2	1.19646	1.06835	1.33994	0.00190844
TOP2A	1.17541	1.06104	1.30211	0.00197231
TBC1D31	1.39047	1.12825	1.71365	0.00199044
AUNIP	1.25692	1.08695	1.45347	0.00203763
EPHX1	0.836584	0.746589	0.937428	0.00212134
ADAM10	1.42195	1.1356	1.78051	0.00215303
LIN9	1.41401	1.13316	1.76446	0.00216523
RND3	1.21032	1.07099	1.36777	0.00221984
COL7A1	1.15665	1.05309	1.2704	0.00235921
AL135999.3	0.883537	0.815605	0.957126	0.00241736
CD1C	0.85615	0.774375	0.946561	0.00242782
MYEOV	1.11282	1.03849	1.19247	0.00243871
MBIP	0.81843	0.718343	0.932463	0.00260692
PPAT	1.31943	1.10147	1.58052	0.00262035
TROAP	1.17793	1.05838	1.31099	0.00270786
BRIP1	1.28658	1.09056	1.51783	0.00280949
ZNF367	1.27527	1.08719	1.49589	0.00281872
ARHGEF39	1.31963	1.09846	1.58533	0.00304285
ATAD2	1.23209	1.07274	1.4151	0.00313945
HPGDS	0.831227	0.735236	0.939749	0.00315198
FBXO5	1.30283	1.09298	1.55297	0.0031553
RPARP-AS1	0.713047	0.569568	0.89267	0.00317316
POLE2	1.25515	1.0785	1.46073	0.00332013
IQGAP3	1.19698	1.06009	1.35155	0.00371121
CCDC90B	1.35455	1.10179	1.66529	0.00397765
RFC4	1.2433	1.07153	1.44259	0.0040946
CSE1L	1.33656	1.09553	1.63062	0.00424707
CENPI	1.23995	1.06998	1.43693	0.004248
UNC13B	0.821831	0.718222	0.940387	0.00431827
CX3CR1	0.826699	0.725044	0.942607	0.00447087
MYO19	1.3184	1.08827	1.59719	0.00474007
C1QTNF7	0.781619	0.658724	0.92744	0.00475715
MOAP1	0.716265	0.568004	0.903226	0.00480046
RRAS	1.31966	1.08771	1.60107	0.00491594
TUBG1	1.30358	1.0834	1.56851	0.00497679
PARPBP	1.24956	1.06938	1.46011	0.00504319
TIMELESS	1.2445	1.0676	1.4507	0.00517005
GINS2	1.20281	1.05629	1.36964	0.00533049
MCM2	1.20367	1.0561	1.37187	0.00547293
MTBP	1.34361	1.09052	1.65543	0.00554134
CHAF1A	1.29902	1.07937	1.56337	0.00563809
STEAP1	1.14378	1.03977	1.2582	0.00574842
C19orf33	1.14532	1.03962	1.26177	0.00602373
HYLS1	1.34547	1.08861	1.66294	0.00604226
CTSG	0.82762	0.72242	0.94814	0.00637732
E2F8	1.21969	1.05714	1.40724	0.00649962
KIF15	1.21009	1.05295	1.39068	0.00720983
EME1	1.23363	1.05779	1.4387	0.0074497
RAD54B	1.40228	1.09391	1.79758	0.00762223
TONSL	1.23051	1.05629	1.43347	0.00774473
STIL	1.23666	1.05761	1.44603	0.00777065
HELLS	1.24018	1.05801	1.45372	0.00791498
RFC2	1.33748	1.07887	1.65809	0.00799201
XRCC2	1.21081	1.05069	1.39533	0.00821058
GINS1	1.18986	1.0459	1.35363	0.00824016
SNRPF	1.35843	1.08166	1.70601	0.0084071
CCNF	1.25062	1.05833	1.47786	0.00865328
POLQ	1.23471	1.05444	1.4458	0.00883902
KCP	1.20779	1.04812	1.39179	0.00906579
ORC6	1.21534	1.04958	1.40727	0.00913938
TRIM15	1.16507	1.03862	1.30692	0.00914752
RAD54L	1.18768	1.04341	1.3519	0.00923739
PTGDS	0.881843	0.80204	0.969585	0.00937197
PCNA	1.26104	1.05834	1.50256	0.0094812
CAVIN3	1.21732	1.04853	1.41327	0.00981373
TOMM40P4	1.31127	1.06663	1.61202	0.010104
HMGB2	1.23404	1.05129	1.44855	0.0101214
SNRPD1	1.35011	1.07324	1.69842	0.0103613
NUP107	1.27511	1.05888	1.5355	0.0103656
TAF2	1.3373	1.07025	1.67097	0.0105471
TMEM158	1.15722	1.03408	1.29503	0.0109678
MCM8	1.25195	1.05268	1.48893	0.0110736
C1orf112	1.31361	1.06415	1.62153	0.0111276
DONSON	1.27369	1.05668	1.53525	0.0111316
AC002563.1	0.816402	0.697584	0.955458	0.0114792
FANCA	1.24962	1.0487	1.48904	0.0127148
PSRC1	1.21774	1.04292	1.42187	0.0127223
PLPP4	1.14397	1.02844	1.27249	0.0132805
EXOSC2	1.41566	1.07254	1.86855	0.0141095
SASS6	1.26387	1.048	1.5242	0.0142608
SKA2	1.28194	1.04938	1.56605	0.0150208
TNFAIP6	1.16268	1.02951	1.31306	0.015156
NAPSB	0.868697	0.774479	0.974377	0.0162566
MFAP4	0.894518	0.81664	0.979822	0.016459
NSD2	1.25749	1.04257	1.5167	0.0165768
FOXL1	1.19241	1.03221	1.37747	0.0168161
TCF21	0.840601	0.728718	0.969662	0.0171852
SPINDOC	1.26999	1.04298	1.5464	0.0173671
CKAP5	1.2691	1.04244	1.54505	0.0175972
ITGA8	0.852217	0.746764	0.972562	0.0176549
CAV2	1.1587	1.02579	1.30883	0.0178123
HSDL1	0.748991	0.589582	0.951499	0.0179259
PSMC3IP	1.26473	1.04107	1.53644	0.018013
COA7	1.33893	1.04831	1.71012	0.0193926
ITPRIP	1.24204	1.03474	1.49087	0.019991
MCM7	1.20481	1.02863	1.41117	0.020894
CENPL	1.27945	1.03525	1.58126	0.0225725
DKC1	1.30898	1.03737	1.65171	0.023259
FANCB	1.29532	1.03471	1.62157	0.0239673
SLC39A14	1.19941	1.02324	1.40591	0.0248706
FXYD5	1.18098	1.02036	1.36687	0.0257297
RFC5	1.25028	1.0254	1.52447	0.0272522
RMI2	1.19476	1.01971	1.39986	0.0277092
GPSM2	1.2177	1.02111	1.45214	0.0283435
CDC7	1.17949	1.01607	1.3692	0.0300479
FIGNL1	1.20644	1.01717	1.43092	0.0311251
AC108860.2	0.797895	0.649036	0.980895	0.0321083
CSTF3	1.37237	1.02665	1.83451	0.0325522
AC021016.1	0.757868	0.587622	0.977439	0.0326995
CCNE2	1.18259	1.01251	1.38123	0.0342637
ACKR1	0.909019	0.831861	0.993332	0.035049
PIP5KL1	0.864688	0.755161	0.990101	0.0353845
RECQL4	1.14488	1.0093	1.29867	0.0353915
DBF4	1.22026	1.01284	1.47016	0.0362472
GEN1	1.26198	1.01422	1.57027	0.036929
TBX5-AS1	0.837442	0.708298	0.990131	0.0378916
SUZ12	1.25643	1.01095	1.56152	0.0395772
KNTC1	1.18015	1.00713	1.3829	0.0405793
C15orf48	1.08749	1.00351	1.17851	0.0408244
MAP6D1	1.19991	1.00552	1.43188	0.0432778
SMC4	1.16747	1.00447	1.35692	0.0435759
RAI2	0.86043	0.743405	0.995877	0.0438677
MCM3	1.21	1.0039	1.45843	0.0454154
ZC3HC1	1.35565	1.00159	1.83487	0.0488063
TCF19	1.16263	1.00067	1.3508	0.0489818
XPOT	1.22954	1.00074	1.51065	0.0491803
DNA2	1.1659	0.999202	1.36042	0.0511968
LRR1	1.22769	0.998861	1.50894	0.0512796
E2F2	1.1657	0.998409	1.36101	0.0524023
DDX11	1.18038	0.997448	1.39686	0.0535793
NOP56	1.23722	0.996109	1.53668	0.0542653
E2F1	1.1249	0.994774	1.27205	0.0605964
SUV39H2	1.21917	0.991216	1.49954	0.0605972
SUOX	0.788841	0.615038	1.01176	0.0617762
S100A6	1.13157	0.993538	1.28879	0.0625618
VRK1	1.20152	0.987312	1.4622	0.0668757
RAE1	1.27415	0.981957	1.65328	0.0683084
FANCG	1.20267	0.985734	1.46736	0.0690054
C5orf34	1.16993	0.985913	1.38829	0.0722598
PGAM5	1.2116	0.981919	1.495	0.0734831
NAA25	1.21961	0.975455	1.52488	0.0815222
DBF4B	1.18729	0.978297	1.44092	0.082238
CCDC43	1.27021	0.969761	1.66373	0.0823915
MSH6	1.20148	0.974474	1.48137	0.0858043
BARD1	1.18637	0.974881	1.44374	0.088007
IL18	1.12861	0.978596	1.30161	0.0963879
UMODL1	0.896495	0.787573	1.02048	0.0982884
TOPBP1	1.16663	0.970784	1.40197	0.100235
SGCA	0.894928	0.783928	1.02164	0.100376
TMEM108	0.891941	0.777183	1.02364	0.103652
MEST	1.14594	0.972167	1.35077	0.104475
TRAIP	1.17052	0.965834	1.41859	0.108386
RBL1	1.16967	0.964592	1.41835	0.111063
NCAPD3	1.15761	0.966397	1.38664	0.112086
DNMT3B	1.11028	0.975828	1.26325	0.11219
PLAC9	0.883809	0.758699	1.02955	0.112734
KIF24	1.16067	0.964342	1.39697	0.115043
POLE	1.15775	0.964107	1.39029	0.116753
STMN1	1.11112	0.973281	1.26848	0.118948
LEPROT	1.23996	0.946098	1.6251	0.119122
BRIX1	1.1714	0.958026	1.4323	0.123073
GATC	1.27726	0.935314	1.74422	0.123726
TTC6	0.86311	0.714108	1.0432	0.127876
PIF1	1.13065	0.96496	1.32479	0.128817
AC012073.1	1.14271	0.961056	1.35869	0.130979
RGCC	0.891673	0.767804	1.03553	0.13297
EZH2	1.11481	0.965969	1.2866	0.137163
LRPPRC	1.19557	0.943752	1.51459	0.138812
TMEM106C	1.13331	0.957494	1.34141	0.145678
C4orf46	1.15426	0.951412	1.40036	0.145711
SKP2	1.11526	0.962423	1.29236	0.146883
AC145343.1	0.898708	0.776796	1.03975	0.151044
MIR663AHG	0.906156	0.790691	1.03848	0.156485
FOXO6	0.916481	0.811938	1.03448	0.158147
NEDD4L	0.895576	0.763843	1.05003	0.174274
MSH2	1.14028	0.943109	1.37867	0.175335
ATAD5	1.13271	0.942714	1.36099	0.183447
TNFSF12	0.882731	0.732921	1.06316	0.188679
ITIH5	0.90878	0.787952	1.04814	0.18882
ANAPC7	1.21316	0.90884	1.61937	0.189762
PSAT1	1.06649	0.959967	1.18483	0.23054
TMBIM1	1.13779	0.920676	1.4061	0.232117
MT1M	1.06237	0.961745	1.17353	0.233375
CCDC138	1.1342	0.905073	1.42133	0.274087
CBFA2T2	0.889261	0.720166	1.09806	0.275419
CMSS1	1.1246	0.903561	1.39972	0.292933
RPAP3	1.16002	0.879221	1.5305	0.293852
ZNF620	0.881202	0.694916	1.11743	0.296627
FANCM	1.1471	0.885085	1.48668	0.299597
CYBRD1	0.941575	0.838546	1.05726	0.308586
DSN1	1.09714	0.905248	1.32971	0.344599
HAS2	1.05785	0.922987	1.21242	0.418959
HSPA14	1.10612	0.865329	1.41391	0.420707
E2F3	1.07318	0.883534	1.30354	0.476531
PLLP	0.95364	0.831879	1.09322	0.495812
AC125257.1	0.914846	0.699123	1.19713	0.516578
IFRD1	1.05057	0.890295	1.23971	0.55912
CARD6	1.05627	0.878444	1.27009	0.560549
ZGRF1	1.07092	0.837747	1.369	0.58444
PAK1IP1	1.06137	0.850972	1.32378	0.597251
MPHOSPH9	1.05187	0.855877	1.29274	0.630762
CHEK2	1.04186	0.881405	1.23152	0.630826
CST3	0.964788	0.826183	1.12665	0.650539
CLPB	1.04818	0.829941	1.3238	0.692814
C1R	1.02322	0.873356	1.19879	0.776359
ZNF724	1.02422	0.834434	1.25717	0.818966
LAPTM4B	1.00961	0.868109	1.17416	0.901248
